# Supplementary material for: Stilbenoids and Flavonoids from Cajanus cajan (L.) Millsp. and Their α-Glucosidase Inhibitory Activities
Source: Molecules. 2023 Apr 27;28(9):3779. doi: 10.3390/molecules28093779 (PMC10180137; doi:10.3390/molecules28093779)
Supplement: Supplementary file 1 [file molecules-28-03779-s001.zip]

Archive with 1 entries (1 files):
- molecules-2341995-supplementary.pdf
